# Supplementary material for: Modeling the onset of symptoms of COVID-19: Effects of SARS-CoV-2 variant
Source: PLoS Comput Biol. 2021 Dec 16;17(12):e1009629. doi: 10.1371/journal.pcbi.1009629 (PMC8675677; doi:10.1371/journal.pcbi.1009629)
Supplement: S2 Table — These frequencies were used to simulate patients to find the likeliest paths of symptom onset for discernible symptoms of COVID-19. The dataset from Hong Kong contains 59 patients, and the dataset from Brazil contains at least 50,000 patients. (XLSX) [file pcbi.1009629.s002.xlsx]

## Sheet: Sheet1
	No. (%) of patient
	Hong Kong	Brazil
Fever	56 (94.9)	51,312 (79.6)
Cough	22 (37.3)	56,681 (85.2)
Vomiting	1 (1.7)	N/A (5.0)*
Diarrhea	13 (22.0)	N/A (15.0)*
*These frequencies were approximated from a figure in the study. Overall people reporting having or not having these symptoms are unknown and therefore we cannot approximate number of patients.
