# Supplementary material for: Modeling the onset of symptoms of COVID-19: Effects of SARS-CoV-2 variant
Source: PLoS Comput Biol. 2021 Dec 16;17(12):e1009629. doi: 10.1371/journal.pcbi.1009629 (PMC8675677; doi:10.1371/journal.pcbi.1009629)
Supplement: S3 Table — These frequencies were used to simulate patients to find the likeliest paths of symptom onset for discernible symptoms of COVID-19. The dataset from Japan before the outbreak of the D614G variant contains 244 patients, and the dataset from Japan after the outbreak of the D614G variant reports symptoms of 2,636 patients, except for cough, where only 2,634 of the patients were recorded. (XLSX) [file pcbi.1009629.s003.xlsx]

## Sheet: Sheet1
	No. (%) of patient
	Japan Before D614G	Japan After D614G
Fever	187 (76.6)	1,401 (53.1)
Cough	108 (44.3)	1,416 (53.8)
Diarrhea	2 (0.8)	321 (12.2)
