# Supplementary material for: Modeling the onset of symptoms of COVID-19: Effects of SARS-CoV-2 variant
Source: PLoS Comput Biol. 2021 Dec 16;17(12):e1009629. doi: 10.1371/journal.pcbi.1009629 (PMC8675677; doi:10.1371/journal.pcbi.1009629)
Supplement: S4 Table — These frequencies were used to simulate patients to find the likeliest paths of symptom onset for discernible symptoms of COVID-19. The dataset from Shanghai, Osaka, Atlanta, and New York contains 249, 244, 531, and 393 patients, respectively. (XLSX) [file pcbi.1009629.s004.xlsx]

## Sheet: Sheet1
	No. (%) of patient
	Shanghai,	Osaka,	Atlanta,	New York,
	China	Japan	USA	USA
Fever	217 (87.1)	187 (76.6)	428 (80.6)	303 (77.1)
Cough	91 (36.5)	108 (44.3)	455 (85.7)	312 (79.4)
Nausea/Vomiting	N/A	2 (0.8)	N/A	75 (19.1)
Diarrhea	8 (3.2)	N/A	N/A	93 (23.7)
GI Symptoms	N/A	N/A	225 (42.4)	N/A
