# Supplementary material for: Modeling the onset of symptoms of COVID-19: Effects of SARS-CoV-2 variant
Source: PLoS Comput Biol. 2021 Dec 16;17(12):e1009629. doi: 10.1371/journal.pcbi.1009629 (PMC8675677; doi:10.1371/journal.pcbi.1009629)
Supplement: S5 Table — The columns of the frequencies correspond to dataset. From left to right, they represent a dataset containing patients with COVID-19 and comorbidities in China [33], patients with COVID-19 and comorbidities in the USA [31], patients with COVID-19 and cancer in China [36], patients with COVID-19 and cancer in the USA [37], patients with COVID-19 and COPD in the USA [35], and patients with COVID-19 and HIV in the USA [34]. These frequencies were used to simulate patients to find the likeliest paths of symptom onset for discernible symptoms of COVID-19. The dataset representing patients with comorbidities from China and the USA contains 399 and 463, respectively. The dataset representing patients with cancer from China and the USA contains 205 and 423, respectively. The dataset representing patients with COPD and HIV contains 164 and 93, respectively. (XLSX) [file pcbi.1009629.s005.xlsx]

## Sheet: Sheet1
	No. (%) of patient
	Comorbidities in China	Comorbidities in USA	Cancer in China	Cancer in USA	COPD in USA	HIV in USA
Fever	349 (89.9)	315 (68.0)	159 (77.6)	331 (78.3)	51 (31.1)	61 (65.6)
Cough	277 (72.5)	347 (74.9)	151 (73.7)	347 (82.0)	95 (57.9)	71 (76.3)
Nausea/Vomiting	36 (10.4)	53 (11.5)*	14 (6.8)	N/A	6 (6.4)*	N/A
Diarrhea	18 (5.4)	100 (21.7)	24 (11.7)	109 (25.8)	32 (19.5)	17 (19.4)
*Vomiting is reported without nausea for these COVID-19 datasets. We assume most people with vomiting experience some level of nausea and therefore use vomiting's frequency here.
